# Supplementary material for: Chrysoprase color grading with machine learning: A systematic approach
Source: PLoS One. 2026 May 15;21(5):e0349205. doi: 10.1371/journal.pone.0349205 (PMC13178869; doi:10.1371/journal.pone.0349205)
Supplement: S1 Table — (XLSX) [file pone.0349205.s001.xlsx]

## Sheet: 51 chrysoprase color data
L	a	b	C	h
65.19	-31.38	14.33	34.4971	155.456
59.73	-34.63	16.7	38.4464	154.255
58.91	-39.51	8.33	40.3786	168.095
66.05	-32.67	19.11	37.8487	149.675
64.37	-44.67	14.48	46.9583	162.04
57.67	-30.19	21.79	37.2322	144.18
55.85	-38.65	12.73	40.6924	161.77
69.65	-34.46	14.76	37.488	156.813
60.81	-35.89	8.9	36.977	166.073
57.28	-33.71	14.8	36.8158	156.297
71.9	-21.51	11.18	24.242	152.536
76.14	-21.76	12.58	25.1347	149.967
72.02	-28.23	14.52	31.7453	152.781
64.06	-32.89	13.63	35.6024	157.49
68.38	-34.58	14.9	37.6535	156.69
57.18	-38.78	17.63	42.5994	155.553
59.08	-38.37	16.61	41.8109	156.593
53.98	-37.8	14.53	40.4964	158.974
56.11	-36.07	15.09	39.0993	157.298
61.41	-39.09	21.74	44.7287	150.919
54.56	-30.94	18.71	36.1573	148.838
66.02	-39.03	14.42	41.6086	159.723
72.59	-25.9	13.59	29.2489	152.314
75.47	-35.75	13.57	38.2388	159.214
62	-25.23	16.75	30.2839	146.42
75.77	-23.02	10.16	25.1624	156.185
60.76	-36.83	15.67	40.025	156.952
67.34	-32.52	15.39	35.9778	154.674
66.06	-33.33	16.47	37.1773	153.704
71.44	-18.57	7.35	19.9717	158.406
65.91	-36.13	14.35	38.8754	158.338
70.59	-24.9	6.77	25.8039	164.79
74.9	-19.18	11.64	22.4357	148.747
64.19	-32	10.96	33.8249	161.094
66.02	-29.23	12.61	31.834	156.664
50.69	-26.28	14.56	30.0438	151.012
70.39	-19.96	10.07	22.3564	153.229
59.88	-35.72	13.72	38.2643	158.988
59.34	-33.48	14.24	36.3825	156.959
64.75	-32.69	18.07	37.3519	151.068
60.42	-16.91	6.72	18.1963	158.327
50.67	-17.73	4.12	18.2024	166.918
48.69	-22.52	4.82	23.03	167.919
38.5	-14.7	10.99	18.354	143.218
55.67	-24.28	0.68	24.2895	178.396
56.73	-29.38	8.11	30.4788	164.568
44.32	-24.06	7.84	25.3051	161.952
47.3	-25.4	7.25	26.4144	164.07
49.39	-32.6	2.91	32.7296	174.899
38.59	-16.91	7.66	18.564	155.63
39.54	-21.04	6.98	22.1676	161.647

## Sheet: 676 Gemdialogue color data
L	a	b	C	h
71.61	-44.76	11.78	46.2842	165.255
74.94	-40.95	10.27	42.2182	165.921
75.13	-38.09	11.68	39.8406	162.952
71.98	-43.96	14.01	46.1385	162.323
39.7	-21	3.27	21.2531	171.149
44.19	-28.05	3.94	28.3254	172.004
48.69	-33.97	4.64	34.2854	172.222
45.87	-41.92	2.05	41.9701	177.2
47.17	-41.07	1.4	41.0939	178.048
52.52	-46.43	1.92	46.4697	177.632
54.54	-43.78	1.37	43.8014	178.208
52.33	-33.62	0.98	33.6343	178.33
56.7	-38.17	1.36	38.1942	177.959
60.37	-41.73	1.21	41.7475	178.339
65.05	-46.11	1.71	46.1417	177.876
46.26	-21.99	0.69	22.0008	178.203
49.51	-25.05	0.96	25.0684	177.805
54.08	-29.17	1.23	29.1959	177.585
58.71	-32.98	1.53	33.0155	177.344
62.84	-36	1.2	36.02	178.091
67.57	-39.62	1.67	39.6552	177.586
52.67	-20.37	2.29	20.4983	173.586
58.97	-23.71	2.25	23.8165	174.579
63.68	-26.51	1.64	26.5607	176.46
60.49	-20.14	2.24	20.2642	173.654
65.18	-22.28	1.54	22.3332	176.046
70.84	-24.78	1.91	24.8535	175.592
40.64	-34.97	1.35	34.996	177.789
43.91	-41.72	2.5	41.7948	176.571
41.69	-36.58	1.53	36.612	177.605
45.52	-43.26	2.48	43.331	176.719
47.04	-41.09	1.45	41.1156	177.979
48.1	-40.55	1.23	40.5687	178.263
51.91	-45.81	1.9	45.8494	177.625
54.15	-43.66	1.36	43.6812	178.216
52.13	-33.45	0.96	33.4638	178.356
56.57	-38.03	1.36	38.0543	177.952
60.23	-41.61	1.29	41.63	178.224
64.89	-46.08	1.71	46.1117	177.875
45.72	-21.8	0.67	21.8103	178.24
49.15	-24.91	0.96	24.9285	177.793
53.7	-29.02	1.25	29.0469	177.534
58.42	-32.9	1.65	32.9413	177.129
62.48	-36.02	1.2	36.04	178.092
67.13	-39.49	1.73	39.5279	177.492
47.07	-18.81	0.72	18.8238	177.808
50.67	-21.54	0.97	21.5618	177.422
55.58	-25	1.15	25.0264	177.366
60.05	-28.36	1.36	28.3926	177.254
64.21	-30.71	0.98	30.7256	178.172
68.76	-33.99	1.45	34.0209	177.557
56.59	-20.47	1.37	20.5158	176.171
61.71	-23.16	1.59	23.2145	176.073
66.33	-25.06	0.91	25.0765	177.92
70.87	-27.53	1.57	27.5747	176.736
38.79	-17.09	12.58	21.2209	143.643
41.51	-22.36	14.24	26.5094	147.509
43.43	-25.19	14.66	29.1454	149.802
46.05	-30.34	14.86	33.7837	153.905
49.03	-34.57	14.34	37.4262	157.471
51.36	-38.57	13.75	40.9476	160.379
53.95	-42.58	13.02	44.5261	162.998
39.59	-18.16	13.24	22.4741	143.905
42.42	-23.81	14.76	28.0138	148.205
44.4	-26.72	15.19	30.7359	150.382
47.1	-31.71	15.25	35.1865	154.316
50.23	-35.97	14.67	38.8465	157.812
52.97	-40.58	14	42.9271	160.966
55.93	-44.52	13.01	46.382	163.71
43.16	-23.69	15.32	28.212	147.11
45.32	-26.73	15.64	30.9694	149.668
48.49	-31.79	15.7	35.4555	153.717
51.55	-36.29	15.01	39.2717	157.529
54.4	-39.84	13.98	42.2216	160.664
57.11	-43.65	12.92	45.522	163.512
43.99	-24.1	15.91	28.878	146.569
46.43	-27.32	16.29	31.808	149.194
49.31	-32.05	16.19	35.9071	153.199
52.78	-36.35	15.21	39.4039	157.294
55.66	-39.93	14.04	42.3264	160.628
58.84	-43.86	12.76	45.6784	163.779
44.92	-23.6	16.82	28.9806	144.522
47.59	-26.74	17.08	31.7294	147.432
50.72	-31.3	16.78	35.5142	151.804
54.29	-35.56	15.67	38.8595	156.219
57.09	-38.77	14.25	41.3059	159.819
60.47	-42.29	12.88	44.2079	163.061
52.39	-27.66	17.86	32.925	147.15
55.62	-32.05	16.68	36.1307	152.506
59.01	-34.84	14.94	37.9082	156.79
62.47	-37.42	13.3	39.7133	160.434
57.54	-27.92	17.65	33.031	147.7
61.07	-30.62	15.82	34.4653	152.677
64.64	-33.38	13.91	36.1623	157.378
62.63	-26.37	16.36	31.0327	148.184
66.22	-28.81	14.26	32.146	153.666
67.98	-23.91	14.96	28.2044	147.967
40.08	-42.59	7.97	43.3293	169.401
42.06	-44.51	7.95	45.2144	169.873
40.28	-36.4	5.05	36.7486	172.101
42.49	-40.89	6.5	41.4034	170.968
43.99	-44.1	7.57	44.745	170.26
39.18	-28.37	2.56	28.4853	174.844
39.22	-28.78	2.59	28.8963	174.858
41.6	-34.25	4.75	34.5778	172.104
43.71	-38.77	6.29	39.2769	170.785
44.97	-41.8	7.22	42.419	170.2
47.69	-46.15	8.08	46.852	170.069
40.11	-28.4	3.13	28.572	173.711
39.96	-28.62	3.1	28.7874	173.818
42.47	-34.09	5.29	34.498	171.179
44.78	-38.24	6.83	38.8452	169.873
46.54	-41.38	7.74	42.0976	169.405
48.98	-45.47	8.55	46.2669	169.351
39.13	-23.18	1.98	23.2644	175.118
41.15	-27.35	4.09	27.6541	171.495
41.08	-27.53	4.2	27.8485	171.326
43.96	-32.86	6.57	33.5104	168.693
46.55	-36.83	7.97	37.6825	167.789
48.53	-39.57	8.87	40.552	167.365
50.72	-43.35	9.59	44.3981	167.526
40.73	-19.41	3.38	19.7021	170.122
42.79	-22.59	5.53	23.257	166.245
42.76	-23.04	5.67	23.7274	166.175
45.53	-27.46	8.12	28.6354	163.527
48.56	-31.66	9.62	33.0893	163.098
50.07	-33.93	10.4	35.4881	162.959
52.89	-37.49	11.04	39.0817	163.591
55.9	-40.81	10.96	42.2561	164.967
58.48	-43.15	10.44	44.395	166.399
61.65	-45.84	9.72	46.8592	168.028
44.67	-18.41	7.13	19.7425	158.829
44.5	-18.53	7.33	19.9271	158.417
47.57	-22.5	9.69	24.4979	156.7
49.99	-25.86	11.26	28.2051	156.471
52.4	-28.18	11.99	30.6247	156.951
55.17	-31.35	12.51	33.7539	158.246
57.88	-34.35	12.24	36.4656	160.387
60.89	-36.75	11.61	38.5403	162.468
63.81	-39.08	10.71	40.521	164.674
48.82	-18.15	10.85	21.1458	149.129
52.01	-20.84	12.3	24.1991	149.45
53.87	-23.11	13.06	26.545	150.528
56.83	-26.2	13.32	29.3915	153.051
59.77	-29.1	13.01	31.8759	155.912
62.58	-30.56	11.89	32.7915	158.74
65.89	-33.17	11.02	34.9527	161.622
58.25	-19.83	14.72	24.6963	143.413
61.57	-22.68	14.27	26.7958	147.822
64.38	-24.62	13.08	27.8789	152.019
67.53	-26.56	12.02	29.1533	155.65
41.13	-36.57	1.64	36.6068	177.432
44.04	-42.4	2.77	42.4904	176.262
42.69	-37.49	1.4	37.5161	177.861
45.57	-42.93	2.26	42.9894	176.987
46.69	-40.22	1.26	40.2397	178.206
50.55	-46.58	2.26	46.6348	177.222
48.24	-40.59	1.19	40.6074	178.321
51.9	-45.57	1.83	45.6067	177.7
54.11	-42.81	1.4	42.8329	178.127
55.91	-44.76	1.75	44.7942	177.761
51.9	-32.57	0.99	32.585	178.259
56.42	-37.16	1.45	37.1883	177.765
58.53	-39.33	1.76	39.3694	177.438
61.66	-42.42	2.32	42.4834	176.87
64.16	-44.35	2.68	44.4309	176.542
51.1	-25.45	0.95	25.4677	177.862
54.19	-28.5	1.31	28.5301	177.368
58.47	-32.13	1.72	32.176	176.936
60.14	-33.43	2.1	33.4959	176.406
63.87	-36.63	2.51	36.7159	176.08
66.24	-38.38	2.92	38.4909	175.649
69.21	-40.8	3.7	40.9674	174.818
48.94	-19.32	0.65	19.3309	178.073
52.31	-21.85	1.02	21.8738	177.327
55.58	-24.64	1.22	24.6702	177.165
60.29	-27.34	1.59	27.3862	176.672
61.61	-28.89	2.01	28.9598	176.02
65.87	-31.22	2.31	31.3053	175.768
68.43	-32.81	2.82	32.931	175.088
71.03	-34.8	3.68	34.994	173.964
56.94	-19.65	1.55	19.711	175.49
61.65	-22.26	1.89	22.3401	175.147
63.95	-23.4	2.29	23.5118	174.411
67.45	-25.25	2.66	25.3897	173.986
70.31	-26.73	3.17	26.9173	173.237
73.41	-28.29	4	28.5714	171.952
70.03	-38.75	3.1	38.8738	175.426
74.14	-30.37	1.92	30.4306	176.383
71.21	-37.61	5.34	37.9872	171.919
67.84	-45.3	9.71	46.329	167.902
73.49	-34.6	20.86	40.4017	148.915
70.64	-38.62	16.58	42.0286	156.766
69.45	-39.56	14.9	42.273	159.361
68.18	-41.37	13.08	43.3885	162.455
64.75	-43.91	8.55	44.7347	168.981
56.57	-44.14	12.48	45.8704	164.212
63.86	-43.78	7.7	44.452	170.025
56.64	-43.74	9.37	44.7324	167.909
60.32	-43.79	4.16	43.9872	174.573
58.04	-41.14	2.28	41.2031	176.828
38.96	-16.17	10.97	19.54	145.846
43.52	-21.62	14.52	26.0433	146.115
47.89	-26.3	17.82	31.7686	145.88
51.48	-30.08	20.31	36.2947	145.973
55.69	-34.26	23.44	41.5112	145.621
40.27	-17.75	13.02	22.0132	143.739
45.29	-23.64	17.35	29.3236	143.724
50.09	-28.45	21.12	35.4324	143.411
41.37	-19.17	14.18	23.8445	143.51
46.8	-25.1	18.58	31.2286	143.49
55.76	-34.03	25.39	42.4581	143.273
38.67	-23.45	12.91	26.7688	151.166
39.79	-25.52	14.58	29.3913	150.26
41.68	-28.64	17.13	33.3719	149.116
44.3	-33.58	21.01	39.6111	147.967
47.33	-38.21	25.12	45.7277	146.678
38.74	-23.05	14.37	27.1625	148.059
39.51	-24.42	15.53	28.9399	147.546
40.8	-26.6	17.45	31.8129	146.735
43.12	-30.16	20.52	36.4787	145.77
46.19	-35.06	24.95	43.0315	144.563
39.02	-22.27	14.79	26.7338	146.411
40.14	-24.06	16.31	29.0672	145.867
41.72	-26.47	18.34	32.2027	145.283
44.1	-29.96	21.36	36.7947	144.513
48.07	-35.36	26.13	43.9671	143.537
38.86	-19.07	13.7	23.4809	144.306
40.51	-21.04	15.6	26.1924	143.445
39.12	-22.25	13.82	26.1926	148.155
39.14	-22.21	13.72	26.106	148.295
40.83	-25.54	16.26	30.2767	147.517
42.63	-28.71	18.79	34.3122	146.796
43.57	-30.52	20.26	36.6325	146.423
45.28	-33.49	22.72	40.4695	145.847
46.99	-37.15	25.25	44.9186	145.797
39.03	-20.43	14.03	24.7836	145.521
40.19	-22.45	16.61	27.9266	143.504
40.23	-22.52	16.73	28.0543	143.392
39.22	-24.38	13.75	27.9901	150.578
40.52	-26.5	15.5	30.7002	149.676
41.98	-29.23	17.62	34.13	148.918
44	-33.11	20.54	38.9636	148.186
46.3	-37.23	23.86	44.2196	147.345
40.56	-25.34	16.56	30.2713	146.835
41.68	-27.64	18.44	33.2265	146.291
43.61	-31	21.32	37.6237	145.482
46.17	-34.4	24.34	42.1402	144.718
41.02	-24.96	17.24	30.3351	145.367
43.13	-27.81	19.52	33.9769	144.935
45.09	-31.58	22.52	38.7872	144.507
47.23	-34.87	25.3	43.0814	144.037
75.4	-43.37	17.94	46.934	157.528
42.21	-24.56	9.93	26.4915	157.986
46.26	-29.98	12.13	32.341	157.972
49.64	-34.82	13.86	37.4771	158.295
53.27	-39.7	15.94	42.7805	158.124
39.04	-19.29	8.03	20.8946	157.399
43.68	-26	10.6	28.0777	157.82
47.83	-31.78	12.89	34.2946	157.922
51.47	-36.69	14.6	39.4882	158.301
55.5	-41.77	16.81	45.0256	158.078
40.2	-20.34	8.63	22.0951	157.009
45.22	-27.34	11.33	29.5947	157.49
49.81	-33.09	13.67	35.8025	157.554
53.6	-37.45	15.19	40.4133	157.922
57.83	-42.88	17.51	46.3173	157.787
41.22	-19.98	8.52	21.7207	156.905
46.48	-26.48	11	28.6739	157.442
51.39	-31.73	13.19	34.3623	157.428
55.15	-36.11	14.65	38.9686	157.917
59.92	-40.89	16.72	44.1764	157.76
42.54	-19.7	8.75	21.5558	156.051
48.34	-25.98	11.21	28.2953	156.66
53.55	-30.95	13.33	33.6985	156.699
57.72	-34.96	14.63	37.8977	157.292
62.93	-39.03	16.51	42.3783	157.071
43.45	-18.96	8.79	20.8985	155.127
49.05	-24.71	11.14	27.105	155.733
55.27	-28.98	13.1	31.8033	155.675
59.58	-32.78	14.27	35.7514	156.475
64.72	-37	16.2	40.3911	156.354
44.96	-17.1	8.53	19.1094	153.489
51.48	-22.03	10.61	24.4519	154.284
57.08	-25.84	12.32	28.6267	154.509
61.95	-28.93	13.21	31.8033	155.458
67.4	-32.38	14.93	35.6563	155.246
52.79	-19.85	10.3	22.3632	152.576
58.57	-23.43	11.95	26.3015	152.977
63.51	-26.05	12.69	28.9765	154.027
69.26	-28.98	14.29	32.3117	153.752
61.27	-17.67	10.31	20.4579	149.738
66.75	-19.55	10.71	22.2914	151.285
72.81	-21.85	12.2	25.0252	150.823
75.53	-15.26	10.84	18.7183	144.612
38.56	-31.75	10.44	33.4224	161.798
41.15	-38.6	13.45	40.8762	160.789
40.1	-32.87	10.78	34.5926	161.843
42.99	-39.68	13.87	42.0343	160.733
39.69	-27.76	9.26	29.2637	161.553
41.87	-32.38	11.31	34.2984	160.746
45.23	-39.1	14.26	41.6192	159.963
38.98	-23.96	7.36	25.0649	162.924
41.29	-26.88	8.7	28.2529	162.065
43.26	-30.99	10.56	32.7398	161.183
46.89	-37.07	13.32	39.3904	160.236
50.68	-42.97	15.99	45.8487	159.589
39.7	-21.03	6.61	22.0443	162.551
41.01	-22.72	7.41	23.8978	161.937
42.66	-25.48	8.72	26.9308	161.108
45.63	-29.35	10.55	31.1885	160.229
49.39	-34.5	12.98	36.861	159.382
53.39	-39.76	15.47	42.6636	158.74
40.63	-19.17	6.3	20.1787	161.807
41.83	-20.73	7.09	21.9089	161.118
44.03	-23.1	8.31	24.5493	160.214
46.97	-26.62	10.05	28.4539	159.317
51.38	-31.48	12.38	33.8268	158.532
55.6	-35.93	14.6	38.783	157.886
59.44	-39.56	16.08	42.7032	157.88
43.36	-18.42	6.62	19.5735	160.232
45.53	-20.6	7.8	22.0273	159.261
48.51	-23.31	9.26	25.0819	158.334
53.45	-27.31	11.35	29.5746	157.432
57.93	-31.01	13.25	33.7221	156.864
61.98	-34.05	14.48	37.001	156.962
66.83	-37.66	16.53	41.1281	156.302
46.78	-18	7.2	19.3866	158.199
50.11	-20.53	8.61	22.2624	157.247
55.1	-24.06	10.58	26.2835	156.263
59.72	-27.41	12.45	30.105	155.572
63.9	-29.96	13.48	32.8529	155.775
68.93	-32.97	15.31	36.3513	155.092
57.6	-17.66	8.82	19.74	153.461
62.8	-20	10.24	22.469	152.888
67.31	-21.67	10.95	24.2794	153.192
72.63	-23.97	12.64	27.0985	152.196
75.67	-16.02	10.76	19.2981	146.112
44.97	-25.37	18.6	31.4579	143.753
47.31	-29.36	19.3	35.1354	146.681
49.67	-33.43	20.05	38.9816	149.046
51.96	-37.34	20.54	42.6165	151.186
49.23	-30.32	20.37	36.5272	146.105
51.88	-34.32	20.92	40.1934	148.635
54.18	-38.36	21.38	43.9158	150.867
50.56	-29.42	20.69	35.9668	144.883
53.23	-33.23	20.93	39.2721	147.795
56.26	-36.33	20.91	41.9177	150.077
55.4	-31.63	21.37	38.1724	145.956
58.57	-34.62	21.16	40.5745	148.566
57.13	-29.33	21.61	36.4313	143.618
60.33	-32.38	21.13	38.6645	146.873
62.78	-28.45	20.63	35.1426	144.053
39.46	-38.22	14.26	40.7936	159.539
41.07	-42.43	16.05	45.3642	159.28
39.84	-35.18	13.22	37.5819	159.405
41.12	-38.46	14.71	41.1771	159.069
42.94	-42.33	16.33	45.3707	158.904
40.04	-29.8	12.12	32.1704	157.868
41.95	-33.92	14.13	36.7454	157.385
43.24	-36.62	15.39	39.7225	157.205
45.17	-40.66	17.12	44.1172	157.166
38.85	-22.97	9.92	25.0205	156.642
39.04	-23.41	10.13	25.5077	156.601
41.63	-27.88	12.72	30.6446	155.476
43.19	-31.62	14.45	34.7653	155.44
45.03	-34.57	16	38.0931	155.164
47	-38.46	17.49	42.2501	155.546
49.44	-42.3	18.84	46.3059	155.992
38.98	-18.04	8.8	20.0719	153.997
40.8	-20.59	10.85	23.2738	152.213
40.88	-21.09	11.03	23.8002	152.391
43.42	-25.27	13.65	28.721	151.624
45.28	-28.59	15.41	32.4785	151.675
47.17	-31.4	16.79	35.6071	151.866
50.08	-35.14	18.26	39.6011	152.542
52.19	-38.71	19.31	43.259	153.488
54.57	-41.68	20	46.2301	154.366
42.23	-17.35	11.23	20.6673	147.087
42.33	-17.84	11.44	21.1929	147.33
44.98	-21.77	14.12	25.9482	147.033
47.5	-25.04	16.07	29.7531	147.309
48.88	-27.56	17.18	32.4762	148.062
51.61	-30.85	18.56	36.0027	148.968
54.09	-34.33	19.31	39.3881	150.643
57.11	-37.05	19.73	41.9759	151.964
59.69	-40.49	20.17	45.2357	153.52
53.93	-26.15	18.78	32.1949	144.315
56.4	-28.63	19.13	34.433	146.25
59.58	-31.46	19.19	36.8509	148.618
61.96	-34.76	19.2	39.7102	151.086
61.4	-27.32	19.08	33.3231	145.07
64.58	-29.85	18.57	35.1549	148.114
39.76	-40.26	14.78	42.8872	159.841
40.13	-35.1	11.91	37.0656	161.257
42.07	-39.48	13.74	41.8026	160.811
40.15	-29.51	9.94	31.1391	161.385
42.37	-34.03	11.81	36.0211	160.861
44.22	-37.9	13.46	40.2192	160.448
47.37	-43.77	15.87	46.5582	160.071
39.44	-24.96	7.91	26.1834	162.416
41.47	-28.17	9.19	29.6311	161.932
43.75	-32.37	10.91	34.1591	161.374
45.83	-36.19	12.41	38.2586	161.073
48.94	-41.32	14.51	43.7936	160.651
50.37	-43.58	15.51	46.2577	160.409
41.3	-23.75	7.83	25.0074	161.753
43.29	-26.33	8.8	27.7616	161.519
46.03	-30.1	10.32	31.82	161.075
48.32	-33.26	11.65	35.2413	160.696
51.97	-37.83	13.5	40.1666	160.361
53.69	-40.02	14.53	42.5761	160.046
56.63	-43.49	15.99	46.3364	159.813
42.68	-21.2	7.23	22.3989	161.169
44.7	-23.44	8.11	24.8033	160.915
47.75	-27.26	9.64	28.9143	160.525
50.16	-29.94	10.74	31.808	160.266
53.71	-34.05	12.43	36.2479	159.945
55.9	-36.12	13.41	38.529	159.632
59.08	-38.92	14.63	41.5789	159.399
61.31	-41.32	15.75	44.22	159.135
63.76	-43.26	17.05	46.4987	158.489
44.01	-18.19	6.39	19.2797	160.644
46.45	-20.35	7.22	21.5928	160.466
49.29	-23.58	8.49	25.0619	160.199
52.18	-26.31	9.58	27.9999	159.992
56.39	-29.35	10.88	31.3017	159.66
57.6	-31.11	11.72	33.2444	159.357
61.4	-33.99	12.98	36.3841	159.099
63.98	-36.04	13.96	38.6492	158.826
66.43	-37.75	15.16	40.6803	158.12
47.63	-18.03	6.68	19.2277	159.671
50.87	-20.55	7.69	21.9417	159.484
53.97	-22.82	8.6	24.3867	159.35
58.06	-25.66	9.83	27.4784	159.039
60.1	-27.13	10.56	29.1127	158.732
63.55	-29.38	11.54	31.5651	158.556
66.21	-30.85	12.32	33.219	158.231
68.8	-32.51	13.58	35.2323	157.329
61.12	-18.34	7.28	19.7321	158.35
63.31	-19.51	7.86	21.0338	158.057
67.17	-21.13	8.67	22.8396	157.691
69.8	-22.11	9.39	24.0213	156.989
72.72	-23.27	10.58	25.5623	155.55
40.63	-19.66	12.99	23.5639	146.546
42.63	-22.29	12.89	25.7487	149.96
44.68	-25.74	13.08	28.8727	153.062
39.47	-19.97	13.43	24.0659	146.079
41.66	-22.38	13.76	26.2717	148.415
43.92	-26.02	13.77	29.439	152.112
45.83	-29.36	13.85	32.4628	154.745
41.21	-22.69	14.7	27.0356	147.062
43.79	-26	15.14	30.0869	149.787
46.19	-29.58	14.92	33.1298	153.234
48.61	-33.71	15.07	36.9252	155.913
39.81	-19.48	14.37	24.2068	143.585
42	-23.62	14.77	27.8578	147.982
44.72	-27.52	15.01	31.3473	151.391
47.01	-30.57	14.62	33.8861	154.441
49.43	-34.78	14.7	37.759	157.088
41.8	-21.76	15.71	26.8384	144.172
44.14	-26.21	16.13	30.7757	148.391
46.96	-29.48	16.15	33.6139	151.285
49.82	-33.35	15.77	36.8906	154.692
52.46	-36.95	15.34	40.0077	157.454
45.19	-25.56	16.76	30.5649	146.747
48.36	-29.23	16.61	33.6197	150.393
51.41	-32.71	16.04	36.4311	153.878
54.21	-36.54	15.49	39.6877	157.027
46.94	-25.43	17.38	30.8018	145.65
49.81	-29.2	17.15	33.8639	149.573
52.88	-32.67	16.24	36.4838	153.568
55.98	-36.21	14.97	39.1825	157.539
51.7	-27.29	18.06	32.7247	146.504
55.11	-30.44	16.98	34.8556	150.846
58.48	-34.34	15.75	37.7796	155.361
56.94	-25.73	17.16	30.9273	146.3
61.04	-28.9	15.88	32.9755	151.212
63.51	-23.34	16.18	28.3998	145.269
39.75	-21	6.49	21.98	162.826
42.62	-24.26	7.3	25.3345	163.253
45.74	-27.92	8.53	29.194	163.011
41.31	-24.09	7.02	25.092	163.753
43.82	-28.11	7.92	29.2044	164.265
47.65	-31.63	9.04	32.8965	164.05
40.13	-22.15	6.04	22.9587	164.747
43.41	-26.78	7.43	27.7916	164.494
46.22	-31.2	8.38	32.3058	164.966
50.19	-35.24	9.49	36.4954	164.928
40.75	-23.53	5.63	24.1942	166.544
44.54	-28.28	6.8	29.0861	166.48
47.84	-32.74	7.43	33.5725	167.214
51.7	-36.53	8.44	37.4923	166.99
42.91	-25.25	5.68	25.881	167.322
46.73	-30.32	6.9	31.0952	167.179
50.25	-34.8	7.48	35.5948	167.869
54.63	-38.55	8.31	39.4355	167.835
39.72	-20.63	4.42	21.0982	167.907
44.25	-25.52	5.5	26.1059	167.838
48.41	-30.02	6.47	30.7093	167.837
51.59	-33.95	6.9	34.6441	168.512
56.3	-38.14	7.77	38.9234	168.485
40.3	-20.03	3.89	20.4042	169.009
45.04	-25.1	4.75	25.5455	169.284
49.51	-29.77	5.52	30.2774	169.495
53.99	-33.74	5.69	34.2164	170.428
58.22	-37.23	6.39	37.7744	170.261
41.81	-19.44	4.2	19.8885	167.809
47.36	-23.98	4.87	24.4695	168.52
51.97	-28.63	5.89	29.2296	168.375
56.44	-32.02	5.84	32.5482	169.664
60.87	-35.33	6.59	35.9394	169.434
49.83	-20.99	4.34	21.434	168.318
54.54	-24.38	4.99	24.8854	168.433
59.51	-27.45	4.62	27.8361	170.446
64.25	-29.89	5.26	30.3493	170.019
57.32	-20.26	4.55	20.7646	167.342
62.15	-22.3	4.12	22.6774	169.532
67.71	-24.76	4.84	25.2286	168.939
41.4	-18.28	5.45	19.0751	163.399
43.04	-20.68	4.58	21.1811	167.512
40.39	-17.19	7.14	18.6139	157.444
42.51	-19.5	5.59	20.2854	164.004
44.3	-22.3	4.38	22.7261	168.888
39.43	-17.78	8.8	19.8386	153.667
41.83	-20.29	7.87	21.7628	158.8
43.93	-22.62	6.36	23.4971	164.296
45.94	-25.55	5.1	26.054	168.712
38.91	-16.73	10.46	19.7308	147.985
41	-20.03	9.7	22.2551	154.16
43.58	-22.93	8.51	24.4582	159.639
45.79	-25.35	6.84	26.2566	164.9
48.34	-28.22	5.21	28.6969	169.54
38.97	-16.13	10.79	19.4062	146.22
39.97	-17.95	11.17	21.1417	148.107
42.18	-21.54	10.2	23.833	154.661
44.88	-24.46	9.14	26.1119	159.511
47.55	-27.03	7.31	28.001	164.867
49.95	-30.13	5.79	30.6813	169.122
40.55	-17.27	12.16	21.1215	144.85
41.83	-18.96	12.64	22.7871	146.31
45.1	-22.27	11.24	24.9458	153.219
47.31	-26.01	10.73	28.1363	157.582
49.85	-29.36	9.02	30.7143	162.922
52.66	-32	7.01	32.7588	167.644
46.65	-23.55	14.13	27.4638	149.036
49.89	-26.56	12.83	29.4965	154.217
52.63	-29.57	11.26	31.6413	159.154
55.86	-32.22	9.17	33.4995	164.113
53.45	-23.44	15.36	28.0243	146.764
56.77	-26.41	13.2	29.525	153.444
60	-28.81	11.27	30.9359	158.635
64.52	-22.05	15.29	26.8326	145.262
47.92	-20.76	0.86	20.7778	177.628
53.07	-24.21	0.75	24.2216	178.226
56.6	-19.23	3.34	19.5179	170.147
61.64	-21.3	2.72	21.473	172.723
66.94	-23.29	3.3	23.5226	171.935
40.54	-18.66	13.9	23.2681	143.317
39.91	-19.99	4.25	20.4368	167.997
45.49	-23.71	4.32	24.1003	169.674
51.35	-26.68	5.2	27.182	168.971
59.13	-26.05	4.14	26.3769	170.97
66.7	-23.22	4.12	23.5827	169.939
38.69	-42.77	8.13	43.5358	169.237
39.88	-45.75	9.4	46.7057	168.389
38.94	-39.41	6.08	39.8762	171.23
40.25	-43.21	7.6	43.8733	170.025
39.17	-39.05	5.96	39.5022	171.322
40.28	-42.01	6.99	42.5876	170.553
39.49	-35.3	3.72	35.4955	173.984
40.56	-37.78	4.69	38.07	172.924
41.98	-41.76	6.38	42.2445	171.314
43.61	-45.99	8.03	46.6858	170.096
38.85	-29.74	1.85	29.7975	176.44
40.05	-32.65	3.07	32.794	174.628
41.64	-35.62	4.05	35.8495	173.513
42.59	-38.38	5.1	38.7174	172.431
44.23	-41.69	6.3	42.1633	171.407
40.82	-27.21	2.27	27.3045	175.231
41.91	-29.79	3.23	29.9646	173.812
43.17	-32.71	4.29	32.9901	172.528
44.48	-35	5.21	35.3856	171.533
46.3	-38.67	6.48	39.2092	170.487
48.83	-43.32	8.32	44.1117	169.128
50.36	-45.6	9.22	46.5228	168.569
42.14	-23.56	1.93	23.6389	175.317
43.58	-29.96	3.21	30.1315	173.884
45.48	-29.71	4.17	30.0012	172.01
46.49	-32.06	5.07	32.4584	171.014
48.64	-35.62	6.24	36.1624	170.064
51.03	-39.57	7.76	40.3237	168.905
52.35	-42.14	8.85	43.0593	168.139
54.41	-44.5	9.86	45.5793	167.507
43.33	-21.6	2.08	21.6999	174.5
45.38	-24.69	3.31	24.9109	172.364
46.75	-26.91	4.05	27.2131	171.441
48.19	-29.05	4.91	29.462	170.407
50.62	-32.63	6.11	33.1971	169.394
53.29	-36.31	7.47	37.0704	168.375
54.96	-38.36	8.35	39.2583	167.72
56.67	-40.87	9.45	41.9483	166.981
58.52	-43.55	10.45	44.7862	166.507
45.47	-18.61	2.12	18.7304	173.501
46.6	-20.36	2.84	20.5571	172.059
48.85	-22.6	3.59	22.8834	170.974
50.31	-24.48	4.41	24.8741	169.788
52.82	-27.26	5.26	27.7628	169.079
56.67	-30.26	6.46	30.9419	167.949
58.12	-32.07	7.17	32.8617	167.397
60.4	-34.04	8.11	34.9928	166.599
62.5	-36.3	8.97	37.3919	166.12
65.21	-38.78	10.32	40.1297	165.098
56.55	-19.15	4.25	19.6159	167.487
59.76	-21.28	5.16	21.8967	166.37
62.43	-22.26	6	23.0544	164.915
64.16	-23.78	6.57	24.6709	164.555
66.48	-25.33	7.38	26.3832	163.756
69.84	-27.1	8.54	28.4138	162.509
38.83	-42.98	10.98	44.3604	165.669
39.58	-36.86	8.75	37.8843	166.646
41.26	-41.21	9.71	42.3385	166.742
42.34	-43.71	10.23	44.8912	166.827
38.62	-31.21	6.05	31.791	169.029
39.66	-33.78	6.51	34.4016	169.092
40.67	-37.2	7.14	37.879	169.135
42.25	-41.48	8.15	42.2731	168.884
43.49	-43.53	8.14	44.2845	169.408
39.92	-28	4.96	28.4359	169.955
40.66	-30.61	5.45	31.0914	169.904
42.13	-32.9	5.73	33.3953	170.12
43.74	-36.28	6.12	36.7926	170.425
45.8	-40.53	6.79	41.0948	170.49
46.88	-43.04	7.49	43.6869	170.128
48.56	-46.04	7.84	46.7028	170.336
39.51	-23.48	3.97	23.8133	170.403
41.18	-26.58	4.47	26.9532	170.454
42.23	-28.68	4.71	29.0642	170.674
43.34	-30.98	5.12	31.4002	170.616
45.43	-34.42	5.19	34.8091	171.425
47.45	-38.57	6.07	39.0447	171.056
48.65	-40.74	6.2	41.2091	171.347
50.35	-43.89	6.73	44.403	171.282
40.96	-22.53	3.24	22.7618	171.816
42.16	-24.36	3.35	24.5893	172.17
43.78	-26.43	3.34	26.6402	172.798
45.55	-28.85	3.45	29.0556	173.181
46.79	-32.25	3.91	32.4862	173.087
49.58	-35.9	4.18	36.1425	173.359
50.72	-37.57	4.22	37.8063	173.591
52.49	-41.23	4.95	41.5261	173.154
54	-43.52	5.26	43.8367	173.108
56.13	-46.54	5.85	46.9062	172.836
41.65	-19.31	2.53	19.475	172.536
44.01	-22.87	3.3	23.1069	171.789
45.22	-24.5	3.23	24.712	172.49
47.42	-27.15	3.63	27.3916	172.385
49.49	-29.54	3.69	29.7696	172.88
51.61	-33.06	4.04	33.3059	173.033
53.54	-34.81	4.24	35.0673	173.055
55.05	-37.13	4.71	37.4275	172.771
56.77	-39.36	4.77	39.648	173.09
59.04	-41.99	5.29	42.3219	172.82
48.1	-19.61	1.75	19.6879	174.9
49.75	-21.33	1.93	21.4171	174.83
52.4	-23.56	2.01	23.6456	175.124
55.11	-26.34	2.1	26.4236	175.442
56.76	-27.87	2.3	27.9647	175.282
59.15	-29.89	2.75	30.0162	174.743
61	-31.645	2.93	31.7804	174.71
63.41	-33.87	3.43	34.0432	174.217
57.89	-20.14	1.23	20.1775	176.505
59.88	-21.37	1.58	21.4283	175.772
61.89	-22.91	1.67	22.9708	175.831
64.51	-24	1.83	24.0697	175.64
67.27	-25.85	2.5	25.9706	174.476
